# Supplementary material for: Fluorescence imaging sheds light on the immune evasion mechanisms of hepatic stellate cells mediated by superoxide anion
Source: Commun Biol. 2024 May 10;7:558. doi: 10.1038/s42003-024-06245-y (PMC11087649; doi:10.1038/s42003-024-06245-y)
Supplement: Supplementary file 3 — Supplementary Data 1 [file 42003_2024_6245_MOESM3_ESM.xlsx]

## Sheet: Figure 2
	a					b					c					d
	Wavelength (nm)	Absorbance				Wavelength (nm)	Fluorescence intensity									Wavelength (nm)		Fluorescence intensity (TPH+O2•−)
		TPH	TPH+O2•−				TPH	TPH+O2•−			O2•− concentrations	Fluorescence intensity	Error				0.0 μM	5.0 μM	10.0 μM	15.0 μM	17.5 μM	20.0 μM
	450	0.004968	0.004797			400	311	509			0.0 μM	399.8	9.37923			400	335.8	340	373.333	417.133	602.1	694.9
	449	0.006721	0.003801			400.2	309.2	508.2			5.0 μM	907.8	24.8387			402	338.2	352	395	457.267	665.867	784.267
	448	0.006652	0.004473			400.4	311.4	504.2			10.0 μM	1775.67	68.1933			404	360.4	370.6	425.833	495.9	752.433	896.467
	447	0.005204	0.004354			400.6	311.4	504.9			15.0 μM	4057	11.5326			406	372.4	394.867	454.6	535.433	832.5	978.233
	446	0.005492	0.004868			400.8	311.6	508.6			17.5 μM	4867.67	117.738			408	401.533	430.567	485.2	583.767	923.767	1091.03
	445	0.005367	0.005644			401	313.7	509.5			20.0 μM	5987	94.1223			410	421.4	465.467	535.167	643.633	1011.17	1188.33
	444	0.005078	0.005982			401.2	311.8	515.8								412	455.767	509.1	581.167	705.7	1124.07	1314.67
	443	0.005512	0.006605			401.4	314.1	521.4								414	501.3	548	636.833	779.167	1217.6	1442.33
	442	0.00597	0.007372			401.6	313.8	525.1								416	527.367	605.733	690.4	855.933	1331.67	1536
	441	0.005454	0.007877			401.8	316.1	529.3								418	572.7	656.1	750.9	922.467	1422	1644.67
	440	0.005412	0.008242			402	317	534.1								420	605.4	696.867	790.867	998.167	1508.33	1748
	439	0.006195	0.00876			402.2	317.4	536.9								422	623.633	739.6	840.567	1063	1610.67	1832
	438	0.006281	0.009243			402.4	318.6	541.1								424	634.967	759.533	865.733	1110.67	1687	1924.67
	437	0.006598	0.009999			402.6	320.8	541.7								426	624.367	771.333	903.167	1174.33	1737.67	2011.33
	436	0.006545	0.011062			402.8	319.8	548.8								428	624.067	782.533	917.433	1233	1815.33	2087.67
	435	0.006836	0.012257			403	322.5	556.2								430	619.833	776.567	927.1	1277.33	1856.67	2144
	434	0.006311	0.013374			403.2	322.7	562.2								432	603.767	782.833	941.933	1337.67	1952.33	2241
	433	0.005935	0.015123			403.4	327.4	558.5								434	589.367	775.767	954.1	1407.33	1999.33	2312.33
	432	0.006195	0.016504			403.6	329	563.7								436	576.933	791.7	965.5	1466.33	2076.67	2400.33
	431	0.006129	0.017382			403.8	328.8	569.7								438	568.5	784.367	992.967	1550.67	2163.33	2511
	430	0.005811	0.018502			404	329.4	573								440	563.133	790	1014.4	1637.67	2262.67	2631.67
	429	0.0057	0.019887			404.2	331.4	576.2								442	557.267	803.8	1049.67	1734.67	2376.33	2747.33
	428	0.0056	0.021429			404.4	330.2	582.8								444	549	806.567	1076.37	1837.67	2485.67	2885.67
	427	0.004832	0.023118			404.6	333.4	584.4								446	547.533	827.533	1126.67	1934.33	2591	3016.33
	426	0.004709	0.024702			404.8	336.3	592.5								448	546.533	842.233	1149	2063	2738.33	3172.67
	425	0.005317	0.02707			405	339.7	598.1								450	552	848.467	1190	2187.33	2858.67	3345.67
	424	0.005131	0.028847			405.2	343.7	601.2								452	543.033	861.4	1228	2293.67	2988	3478
	423	0.005747	0.030358			405.4	346.6	603.9								454	539.067	870.867	1268.33	2443.67	3132.33	3711.33
	422	0.006028	0.032315			405.6	350.6	610.8								456	537.567	880.267	1298.67	2548	3268.33	3865
	421	0.005997	0.034222			405.8	350	617								458	527.833	889.5	1340.67	2685.67	3403	4054.33
	420	0.006256	0.037284			406	348.3	626.1								460	519.4	889.733	1390.33	2830.67	3567.33	4245
	419	0.005858	0.040541			406.2	351.7	629.6								462	515.8	906.267	1422.67	2950	3689.67	4410.33
	418	0.006846	0.043745			406.4	352.3	636.2								464	509.4	909.633	1464.67	3068	3849.67	4606.67
	417	0.006184	0.047174			406.6	350.8	639.8								466	500.3	916.7	1484	3202.33	3989.67	4784
	416	0.005778	0.050211			406.8	352.6	642.3								468	492.3	912	1524.33	3312.33	4111.67	4969.67
	415	0.006988	0.053025			407	355.7	646.9								470	479.7	922.333	1560.67	3410	4221	5105
	414	0.007062	0.05568			407.2	357.4	650.2								472	477.033	922	1598	3530	4335.67	5227.33
	413	0.006737	0.05848			407.4	358.9	655.6								474	471.467	930.233	1613.33	3610	4432.67	5366
	412	0.007653	0.06273			407.6	361.5	663								476	454.2	921.333	1656.33	3710.67	4515	5503
	411	0.00756	0.066506			407.8	366.1	663								478	441.6	923.6	1676	3761.67	4625.67	5670
	410	0.008588	0.071658			408	366.4	670.5								480	440.767	920.467	1711.67	3868.67	4677.33	5745.67
	409	0.007843	0.076299			408.2	368.8	681								482	430.267	936.133	1723.67	3921	4796.67	5809.67
	408	0.007415	0.082012			408.4	369.5	690.6								484	426.633	920.833	1752.33	3990.33	4773	5914
	407	0.007451	0.087759			408.6	371.5	691.1								486	415.367	925.033	1775	4037.33	4841.67	5937.67
	406	0.007378	0.093586			408.8	373.9	697.4								488	404.367	920.867	1763.67	4070.67	4874.33	5970.33
	405	0.006135	0.098337			409	376.5	701.5								490	399.8	907.8	1775.67	4057	4867.67	5987
	404	0.005914	0.104257			409.2	379	706.2								492	376.8	900.333	1782	4073.67	4830	5931.67
	403	0.006448	0.110229			409.4	382	714.6								494	370.233	879.567	1757	4014	4804	5881
	402	0.00645	0.116012			409.6	382.6	724.4								496	364.933	875.967	1749	3975	4709.33	5803.67
	401	0.006585	0.122256			409.8	383.8	729.6								498	354.9	845.167	1712.67	3915.67	4643	5701.33
	400	0.005759	0.128958			410	388.5	733.4								500	345.5	836.667	1693.67	3848.33	4512.33	5567
	399	0.006146	0.136425			410.2	392.7	730.9								502	331.2	814.4	1654	3763.33	4443.67	5445
	398	0.006568	0.142882			410.4	397.3	735.6								504	325.5	793.733	1634	3696	4299.33	5261.67
	397	0.006139	0.149695			410.6	400.4	742.3								506	313.2	766.433	1585.33	3578.67	4177.33	5126.67
	396	0.00661	0.15695			410.8	403.5	750								508	304.6	743.433	1531.67	3481.67	4041.33	4957
	395	0.007726	0.163813			411	403.6	761.7								510	297.733	711.333	1490	3362	3891.33	4781
	394	0.006829	0.170314			411.2	405.8	767.6								512	285.133	697.533	1453.33	3229.67	3770	4594.67
	393	0.007789	0.177891			411.4	406.9	772.3								514	284.133	667.1	1395	3111.33	3618	4408
	392	0.007941	0.183987			411.6	409.8	781.6								516	265.667	642.4	1353	2978.33	3442	4178
	391	0.008816	0.192176			411.8	413.1	787.7								518	261.433	616.433	1288.33	2829.67	3286.67	3998
	390	0.009365	0.198094			412	418.6	793								520	257.4	602.533	1242.67	2735.33	3152.67	3807
	389	0.008729	0.205832			412.2	422.4	801.8								522	246.867	565.967	1174	2591	2989	3597.33
	388	0.00867	0.213388			412.4	423.9	811.7								524	240.133	547.2	1137	2474.67	2821.33	3418.67
	387	0.007414	0.220893			412.6	428	818.7								526	225	516.933	1080.6	2338.33	2675	3248.33
	386	0.005928	0.227722			412.8	432.4	827								528	221.967	494.433	1030.77	2223.33	2524.33	3056
	385	0.005815	0.234306			413	436.2	831.9								530	211.633	470.1	981.367	2087.33	2388	2882.67
	384	0.00525	0.241196			413.2	439.7	843.4								532	207.067	448.2	937.867	1978	2247.67	2718
	383	0.005562	0.249116			413.4	444.5	848								534	197.2	427.033	882.5	1857.33	2120.67	2558.33
	382	0.005907	0.255209			413.6	449.2	849.7								536	187.7	401.067	832.8	1755	1992.67	2406
	381	0.006005	0.261241			413.8	450.6	854.8								538	177.767	379.4	787.567	1638.33	1878	2255
	380	0.00697	0.267617			414	452.7	866.4								540	177.267	366.2	736.1	1561.67	1762.67	2111.33
	379	0.007931	0.273352			414.2	458.1	873.1
	378	0.00802	0.279519			414.4	459.7	879.9
	377	0.008878	0.285104			414.6	462.6	883.2
	376	0.010144	0.291614			414.8	467.6	894.6
	375	0.010155	0.298299			415	471.4	904.2
	374	0.010207	0.303121			415.2	475.9	906.9
	373	0.011823	0.308086			415.4	478.2	912
	372	0.013005	0.31142			415.6	483.8	921.1
	371	0.014111	0.313539			415.8	488.1	925.2
	370	0.015177	0.31648			416	491	931.9
	369	0.016702	0.317743			416.2	495	941
	368	0.019302	0.318557			416.4	503.5	953.6
	367	0.02029	0.319364			416.6	502.9	965.2
	366	0.022326	0.321717			416.8	508.2	972
	365	0.024839	0.326129			417	511.6	975.8
	364	0.026081	0.328078			417.2	516.1	983.6
	363	0.028181	0.330709			417.4	516.4	991.6
	362	0.031345	0.332734			417.6	519.3	996.4
	361	0.033366	0.33308			417.8	522.9	1004
	360	0.036342	0.331144			418	526.9	1015
	359	0.040129	0.328017			418.2	531.8	1018
	358	0.042753	0.326163			418.4	532	1018
	357	0.046334	0.325172			418.6	534	1034
	356	0.051744	0.32412			418.8	538.4	1043
	355	0.057969	0.324266			419	538.9	1044
	354	0.063808	0.323559			419.2	544.2	1050
	353	0.070559	0.322303			419.4	546.5	1064
	352	0.078656	0.319818			419.6	549	1071
	351	0.08629	0.313732			419.8	551	1085
	350	0.094084	0.310348			420	553.3	1088
	349	0.102849	0.304514			420.2	557.3	1091
	348	0.112129	0.299787			420.4	557.6	1099
	347	0.121085	0.296254			420.6	562.2	1111
	346	0.13104	0.293582			420.8	563.4	1116
	345	0.141483	0.287934			421	566	1122
	344	0.151076	0.282723			421.2	567.3	1131
	343	0.160141	0.27636			421.4	567.9	1144
	342	0.173242	0.272613			421.6	569.9	1151
	341	0.184998	0.266357			421.8	574.6	1153
	340	0.19683	0.263511			422	579.8	1166
	339	0.210088	0.258665			422.2	583.1	1169
	338	0.222421	0.255791			422.4	582.5	1179
	337	0.233487	0.249526			422.6	582.1	1187
	336	0.242848	0.24654			422.8	578.6	1196
	335	0.253926	0.242226			423	583.3	1205
	334	0.264877	0.236853			423.2	579.9	1209
	333	0.273376	0.232714			423.4	581.3	1209
	332	0.282167	0.228198			423.6	584.7	1214
	331	0.290502	0.221964			423.8	591.6	1223
	330	0.297472	0.217711			424	589.1	1234
	329	0.305546	0.212489			424.2	589	1241
	328	0.313494	0.20905			424.4	586.3	1247
	327	0.322451	0.204308			424.6	590.2	1250
	326	0.328177	0.199011			424.8	593.8	1261
	325	0.33344	0.194772			425	592.7	1266
	324	0.338506	0.190645			425.2	591.9	1276
	323	0.341823	0.187777			425.4	595.2	1287
	322	0.34418	0.183943			425.6	595.2	1297
	321	0.346391	0.17988			425.8	593	1306
	320	0.347568	0.176562			426	592.5	1307
	319	0.347562	0.173392			426.2	590.4	1312
	318	0.346472	0.170229			426.4	592.5	1317
	317	0.345861	0.168027			426.6	589.3	1321
	316	0.344638	0.16595			426.8	588.2	1337
	315	0.342044	0.164531			427	587.3	1346
	314	0.339795	0.16301			427.2	589.5	1361
	313	0.337215	0.162005			427.4	588.1	1367
	312	0.334112	0.162211			427.6	587.3	1379
	311	0.331062	0.162888			427.8	587	1382
	310	0.328006	0.163998			428	584.7	1392
	309	0.32541	0.165414			428.2	582.5	1398
	308	0.323088	0.166292			428.4	581	1409
	307	0.320251	0.167068			428.6	582	1414
	306	0.317808	0.167626			428.8	580	1424
	305	0.315582	0.168102			429	581.3	1430
	304	0.313783	0.168958			429.2	580.2	1432
	303	0.312448	0.169784			429.4	578.4	1441
	302	0.312391	0.17065			429.6	577.4	1454
	301	0.312412	0.171192			429.8	578.9	1461
	300	0.313886	0.17108			430	577.2	1470
						430.2	574.9	1482
						430.4	575.8	1482
						430.6	577.2	1488
						430.8	574.1	1493
						431	570.6	1508
						431.2	570.5	1516
						431.4	567.6	1520
						431.6	558.9	1529
						431.8	557.3	1540
						432	557.4	1550
						432.2	557.5	1550
						432.4	558.8	1563
						432.6	554.5	1571
						432.8	547.4	1582
						433	548.8	1592
						433.2	545.9	1602
						433.4	543.1	1612
						433.6	542.1	1623
						433.8	541	1635
						434	540.2	1645
						434.2	539.6	1663
						434.4	539.6	1674
						434.6	542.6	1693
						434.8	543.9	1703
						435	544.2	1707
						435.2	540.4	1718
						435.4	533	1724
						435.6	529.1	1735
						435.8	530.3	1746
						436	528.9	1761
						436.2	527.9	1768
						436.4	526.2	1790
						436.6	523.2	1802
						436.8	521.1	1812
						437	518.9	1822
						437.2	516.1	1838
						437.4	515.3	1848
						437.6	519.1	1864
						437.8	520.8	1870
						438	517.3	1882
						438.2	520.8	1886
						438.4	519.5	1902
						438.6	517.6	1922
						438.8	515.6	1935
						439	516	1944
						439.2	514.9	1963
						439.4	513	1978
						439.6	510.4	1989
						439.8	509.3	2007
						440	505	2026
						440.2	504.8	2043
						440.4	506.8	2053
						440.6	507.1	2067
						440.8	508.3	2086
						441	509.5	2101
						441.2	507.7	2120
						441.4	507.2	2137
						441.6	505.4	2154
						441.8	501.6	2172
						442	502	2180
						442.2	503.3	2203
						442.4	503.1	2214
						442.6	502.6	2225
						442.8	501.9	2250
						443	503.3	2260
						443.2	502.1	2275
						443.4	502.4	2290
						443.6	497.9	2311
						443.8	497.1	2326
						444	493.6	2344
						444.2	494.2	2356
						444.4	495.2	2372
						444.6	491.8	2377
						444.8	491.7	2397
						445	494.7	2409
						445.2	496.8	2434
						445.4	492	2456
						445.6	492	2476
						445.8	492.4	2486
						446	489.8	2509
						446.2	489.1	2528
						446.4	489.4	2539
						446.6	491.6	2567
						446.8	491.6	2584
						447	489.9	2595
						447.2	491.3	2614
						447.4	491.1	2634
						447.6	487.1	2651
						447.8	487.1	2661
						448	484.7	2682
						448.2	485.6	2697
						448.4	480	2726
						448.6	478.8	2740
						448.8	479.8	2777
						449	482.2	2804
						449.2	483.7	2815
						449.4	486.4	2828
						449.6	486	2842
						449.8	484.9	2864
						450	486.2	2886
						450.2	484.3	2901
						450.4	481.4	2926
						450.6	484.6	2952
						450.8	480.9	2980
						451	481.9	2989
						451.2	481.6	3014
						451.4	479.5	3034
						451.6	482.2	3046
						451.8	480	3074
						452	480.1	3088
						452.2	481.9	3105
						452.4	478.9	3122
						452.6	477.6	3145
						452.8	478.3	3172
						453	476.7	3194
						453.2	478.5	3212
						453.4	472.8	3237
						453.6	472.1	3259
						453.8	471.4	3282
						454	470	3303
						454.2	467.5	3323
						454.4	465.8	3356
						454.6	465.1	3373
						454.8	464.1	3395
						455	466.3	3404
						455.2	469.7	3428
						455.4	467.6	3434
						455.6	468.2	3457
						455.8	466.4	3480
						456	468.4	3503
						456.2	469	3522
						456.4	467.5	3544
						456.6	466.4	3566
						456.8	465	3593
						457	465.9	3616
						457.2	459.1	3635
						457.4	462.1	3658
						457.6	458.7	3670
						457.8	456.8	3702
						458	459.4	3735
						458.2	457	3750
						458.4	456.7	3780
						458.6	455.5	3801
						458.8	453.7	3824
						459	453.8	3854
						459.2	453.7	3866
						459.4	456.2	3884
						459.6	454	3892
						459.8	454.2	3923
						460	453.9	3951
						460.2	453.6	3968
						460.4	451.4	3989
						460.6	449.5	4015
						460.8	446.4	4047
						461	446.3	4078
						461.2	447	4106
						461.4	450.2	4126
						461.6	446.2	4156
						461.8	445.3	4169
						462	445.5	4191
						462.2	446.1	4211
						462.4	445.9	4232
						462.6	444.9	4258
						462.8	444.9	4276
						463	442.2	4297
						463.2	440	4301
						463.4	436.1	4314
						463.6	438.5	4339
						463.8	437	4369
						464	438.5	4390
						464.2	438.8	4409
						464.4	436.8	4425
						464.6	436.1	4451
						464.8	434.9	4454
						465	435.8	4472
						465.2	437.7	4484
						465.4	437.3	4511
						465.6	435.8	4544
						465.8	436.2	4558
						466	432.1	4578
						466.2	430.2	4586
						466.4	430.3	4605
						466.6	430.6	4622
						466.8	431	4648
						467	429.8	4666
						467.2	428.2	4672
						467.4	426.1	4697
						467.6	425.7	4719
						467.8	423.5	4747
						468	422.7	4771
						468.2	423.1	4789
						468.4	417.4	4825
						468.6	417.4	4839
						468.8	418.6	4865
						469	419.8	4878
						469.2	415.1	4900
						469.4	414	4926
						469.6	412.5	4940
						469.8	412.9	4950
						470	408.2	4963
						470.2	406.9	4987
						470.4	407.1	5003
						470.6	406.5	5024
						470.8	408.7	5035
						471	405.4	5050
						471.2	408.5	5061
						471.4	408.7	5078
						471.6	408.4	5101
						471.8	410.2	5117
						472	409.7	5146
						472.2	409	5160
						472.4	408.1	5185
						472.6	406	5213
						472.8	401.2	5233
						473	403.9	5239
						473.2	402.9	5245
						473.4	400	5265
						473.6	401.8	5294
						473.8	401.3	5300
						474	399.6	5314
						474.2	402.3	5328
						474.4	401.6	5341
						474.6	401.4	5344
						474.8	400.4	5365
						475	396.7	5359
						475.2	396.6	5367
						475.4	395.5	5397
						475.6	395.8	5420
						475.8	393.9	5439
						476	394.1	5461
						476.2	392.1	5495
						476.4	387.5	5504
						476.6	384.4	5520
						476.8	381	5529
						477	382	5542
						477.2	385	5556
						477.4	382.6	5571
						477.6	386.3	5572
						477.8	387.2	5574
						478	386.2	5590
						478.2	384.4	5615
						478.4	383.6	5618
						478.6	379.9	5646
						478.8	377.6	5640
						479	379.3	5655
						479.2	380.4	5676
						479.4	379	5675
						479.6	379.1	5699
						479.8	379.6	5695
						480	375	5728
						480.2	378.7	5745
						480.4	374.7	5749
						480.6	375.3	5763
						480.8	373.9	5770
						481	373	5785
						481.2	371.6	5802
						481.4	371.9	5811
						481.6	372.3	5836
						481.8	372.4	5853
						482	372	5875
						482.2	369.6	5871
						482.4	368.6	5884
						482.6	367.5	5898
						482.8	368.3	5912
						483	367.2	5924
						483.2	361.8	5928
						483.4	362.9	5936
						483.6	362.7	5929
						483.8	361.2	5942
						484	358.1	5967
						484.2	359.4	5966
						484.4	357	5984
						484.6	355.5	5991
						484.8	355	5994
						485	354.9	6002
						485.2	357.1	6015
						485.4	356.7	6017
						485.6	354	6029
						485.8	353.9	6043
						486	354.7	6046
						486.2	354.4	6041
						486.4	353.7	6043
						486.6	351.4	6060
						486.8	353.3	6075
						487	348.6	6086
						487.2	345.4	6083
						487.4	344.9	6086
						487.6	346	6067
						487.8	345.8	6085
						488	345.1	6091
						488.2	343.6	6117
						488.4	341.7	6131
						488.6	341.9	6129
						488.8	340.7	6125
						489	341.1	6120
						489.2	339.6	6123
						489.4	339.2	6122
						489.6	340.1	6118
						489.8	338.9	6135
						490	338.1	6129
						490.2	336.3	6128
						490.4	338.1	6121
						490.6	335.8	6129
						490.8	336.5	6125
						491	334.8	6120
						491.2	333.6	6106
						491.4	331.5	6118
						491.6	329.2	6113
						491.8	323.8	6094
						492	325	6102
						492.2	323.9	6107
						492.4	325.3	6123
						492.6	324.1	6125
						492.8	321.8	6113
						493	320.7	6107
						493.2	323	6101
						493.4	323.3	6101
						493.6	324.1	6096
						493.8	323.8	6095
						494	318	6098
						494.2	317.1	6093
						494.4	319	6078
						494.6	320.6	6068
						494.8	318.5	6073
						495	315.5	6054
						495.2	312.5	6043
						495.4	313	6034
						495.6	313.5	6001
						495.8	311.9	6009
						496	314.2	6016
						496.2	313.3	6015
						496.4	312.3	5997
						496.6	311.5	5997
						496.8	313.1	6001
						497	312.9	5994
						497.2	310.6	5989
						497.4	306.7	5981
						497.6	307.1	5974
						497.8	306.9	5954
						498	303.4	5951
						498.2	302.2	5947
						498.4	304	5924
						498.6	302.7	5924
						498.8	301.7	5920
						499	299.6	5926
						499.2	298.1	5895
						499.4	295.6	5881
						499.6	295.2	5875
						499.8	293.1	5840
						500	294.1	5834
						500.2	293.3	5824
						500.4	291.3	5826
						500.6	289.2	5799
						500.8	289.9	5793
						501	289.3	5786
						501.2	286.5	5769
						501.4	287.7	5763
						501.6	286.1	5739
						501.8	282.4	5730
						502	280.9	5717
						502.2	280.3	5700
						502.4	278.7	5681
						502.6	280.4	5654
						502.8	283	5655
						503	284.2	5643
						503.2	279.6	5635
						503.4	282	5623
						503.6	279.1	5606
						503.8	276.3	5577
						504	276.8	5574
						504.2	275.6	5564
						504.4	276.2	5565
						504.6	271.2	5531
						504.8	271	5528
						505	272.2	5518
						505.2	273.6	5492
						505.4	274.5	5472
						505.6	273.8	5461
						505.8	271.5	5438
						506	269.3	5435
						506.2	266.6	5417
						506.4	265.9	5415
						506.6	265.3	5393
						506.8	265.2	5367
						507	265.1	5353
						507.2	265.1	5340
						507.4	262.1	5317
						507.6	261.5	5299
						507.8	261.5	5277
						508	263	5246
						508.2	262.2	5224
						508.4	257.7	5227
						508.6	255.8	5205
						508.8	257.5	5200
						509	257	5183
						509.2	254	5152
						509.4	254.6	5130
						509.6	252.7	5118
						509.8	252.3	5096
						510	254.8	5089
						510.2	253.9	5076
						510.4	251.6	5047
						510.6	250.2	5026
						510.8	249.9	5014
						511	249.1	4999
						511.2	248.5	4988
						511.4	247.3	4949
						511.6	247	4930
						511.8	244.5	4912
						512	242.2	4902
						512.2	241.9	4872
						512.4	242.3	4856
						512.6	243.3	4843
						512.8	242.1	4824
						513	238.9	4801
						513.2	236.9	4782
						513.4	236.9	4765
						513.6	237	4734
						513.8	234.6	4731
						514	234.1	4720
						514.2	234.8	4703
						514.4	233.8	4674
						514.6	232.5	4671
						514.8	229.6	4645
						515	232.1	4634
						515.2	230.5	4604
						515.4	227	4579
						515.6	229.3	4553
						515.8	227	4538
						516	228.2	4530
						516.2	227.9	4485
						516.4	228	4460
						516.6	225.8	4446
						516.8	225.3	4430
						517	226.4	4414
						517.2	225.5	4400
						517.4	226.4	4398
						517.6	224	4380
						517.8	220.5	4366
						518	219.8	4336
						518.2	216.7	4312
						518.4	215.2	4278
						518.6	216	4274
						518.8	216.1	4262
						519	218	4236
						519.2	217.7	4235
						519.4	215.5	4207
						519.6	214.2	4179
						519.8	212.4	4161
						520	215.3	4128
						520.2	213	4111
						520.4	211.1	4091
						520.6	208.8	4069
						520.8	207.6	4054
						521	207.4	4030
						521.2	204.8	4025
						521.4	202	3991
						521.6	203.3	3981
						521.8	203.8	3969
						522	203.5	3941
						522.2	204.4	3921
						522.4	204.7	3907
						522.6	204.7	3881
						522.8	203.1	3862
						523	203.7	3839
						523.2	202.1	3818
						523.4	201.7	3804
						523.6	199.6	3785
						523.8	198.1	3765
						524	196.9	3745
						524.2	195	3718
						524.4	195.8	3685
						524.6	195.4	3671
						524.8	194.7	3656
						525	192.7	3631
						525.2	193.5	3611
						525.4	194.2	3583
						525.6	193	3570
						525.8	192.1	3551
						526	192.3	3525
						526.2	191.4	3509
						526.4	193.4	3488
						526.6	191.5	3467
						526.8	192.6	3453
						527	190.6	3443
						527.2	188.7	3427
						527.4	187.2	3409
						527.6	187.3	3396
						527.8	186.8	3379
						528	182.9	3352
						528.2	182.8	3339
						528.4	184.1	3323
						528.6	182.9	3291
						528.8	182.6	3267
						529	180.7	3250
						529.2	178	3238
						529.4	173.9	3223
						529.6	173.4	3209
						529.8	172.8	3187
						530	175.1	3173
						530.2	174.4	3163
						530.4	174.2	3132
						530.6	176.2	3113
						530.8	175.3	3096
						531	173.6	3075
						531.2	173	3058
						531.4	173	3041
						531.6	173.3	3022
						531.8	171.8	2993
						532	171.2	2973
						532.2	171.8	2961
						532.4	171.5	2943
						532.6	170.7	2923
						532.8	168	2898
						533	167.2	2881
						533.2	166.4	2868
						533.4	164.9	2860
						533.6	165.3	2844
						533.8	166.2	2833
						534	163.8	2810
						534.2	163.6	2797
						534.4	162.9	2783
						534.6	162	2770
						534.8	159	2751
						535	158.9	2739
						535.2	159	2722
						535.4	158.5	2705
						535.6	158.1	2689
						535.8	158.1	2664
						536	159.5	2637
						536.2	158.6	2623
						536.4	157.7	2610
						536.6	157.3	2597
						536.8	153.8	2582
						537	152.1	2563
						537.2	152.2	2536
						537.4	155	2520
						537.6	153.4	2512
						537.8	151.5	2502
						538	151.5	2473
						538.2	151.3	2462
						538.4	150.5	2444
						538.6	150.9	2435
						538.8	151.4	2417
						539	151	2406
						539.2	151.4	2391
						539.4	150	2372
						539.6	148.9	2354
						539.8	150.1	2335
						540	149.2	2320

## Sheet: Figure 3
	b						d
		Mean Fluorescence Intensity						Mean Fluorescence Intensity
	Sample	1	2	3			Sample	1	2	3
	Control	8.81	10.44	8.83			Control	6.13	5.91	2.75
	2-Me	13.89	11.12	14.73			TGF-β1	17.47	17.17	17.41
	Tiron	5.46	4.83	5.4			Tiron	5.53	2.85	5.41

## Sheet: Figure 4
	f
		Mean Fluorescence Intensity
	Sample	1	2	3
	Control	2.87	3.75	3.45
	5 ng mL-1 12 h	5.06	4.69	5.74
	5 ng mL-1 24 h	11.33	9.49	7.85
	10 ng mL-1 12 h	11.6	10.74	9.32
	10 ng mL-1 24 h	16.02	18.73	11.33

## Sheet: Figure 5
	a3		Mean Fluorescence Intensity
	2 weeks	Sample	1	2	3
		Control	2.84	2.25	2.14
		CCl4	7.79	6.73	7.41
	b3		Mean Fluorescence Intensity
	4 weeks	Sample	1	2	3
		Control	4.93	7.32	5.56
		CCl4	31.15	27.04	24.76
	c3		Mean Fluorescence Intensity
	6 weeks	Sample	1	2	3
		Control	2	5.82	3.4
		CCl4	39.955	40.23	38.31
	d3		Mean Fluorescence Intensity
	therapy	Sample	1	2	3
		CCl4	28.51	30.77	29.62
		D-pen	8.32	10.75	4.59

## Sheet: Figure 6
	a3		Mean Fluorescence Intensity
		Sample	1	2	3	4	5
		Control	5.88	3.05	4.57	3.97	5.33
		CCl4	24.22	23.57	25.8	22.3	24.22
	b3		CD8+ T cell Proportion
		Sample	1	2	3	4	5
		Control	5.57	5.89	4.36	4.3	4.24
		CCl4	2.05	2.04	1.63	2.28	2.52
	c3		Mean Fluorescence Intensity
		Sample	1	2	3	4	5
		CCl4	30.19	30	30.81	25.91	28.28
		D-pen	14.27	14.88	14.39	16.28	16.65
	d3		CD8+ T cell Proportion
		Sample	1	2	3	4	5
		CCl4	1.86	2.37	1.68	1.7	1.67
		D-pen	7.78	9.47	7.56	7.08	11.2
